# Supplementary material for: Landscape Analysis of Public Health Jobs in India to Develop an Evidence-Based Public Health Curriculum
Source: Int J Environ Res Public Health. 2022 Nov 25;19(23):15724. doi: 10.3390/ijerph192315724 (PMC9738109; doi:10.3390/ijerph192315724)
Supplement: Supplementary file 1 [file ijerph-19-15724-s001.zip]

Archive with 1 entries (1 files):
- ijerph-1996924-supplementary.pdf
